# Supplementary material for: Continuous behavioural ‘switching’ in human spermatozoa and its regulation by Ca2+-mobilising stimuli
Source: Mol Hum Reprod. 2019 Jun 13;25(8):423–32. doi: 10.1093/molehr/gaz034 (PMC6736438; doi:10.1093/molehr/gaz034)
Supplement: Supplementary_data_gaz034 [file supplementary_data_gaz034.zip]

Archive with 5 entries (5 files):
- Achikanu_Video_1_gaz034.avi
- Achikanu_video_2_gaz034.avi
- Achikanu_video_3_gaz034.avi
- MHR-19-0058-R1-SuppFigs GAZ034.docx
- Video_legends-revised GAZ034.pdf
